# Supplementary material for: Change-Point Detection of Peak Tibial Acceleration in Overground Running Retraining
Source: Sensors (Basel). 2020 Mar 19;20(6):1720. doi: 10.3390/s20061720 (PMC7147709; doi:10.3390/s20061720)
Supplement: Supplementary file 1 [file sensors-20-01720-s001.zip]

Archive with 1 entries (1 files):
- sensors-718517-supplementary.mp4
